# Supplementary material for: Dietary Supplementation of Lysophospholipids Affects Feed Digestion in Lambs
Source: Animals (Basel). 2019 Oct 15;9(10):805. doi: 10.3390/ani9100805 (PMC6826496; doi:10.3390/ani9100805)
Supplement: Supplementary file 1 [file animals-09-00805-s001.zip]

Archive with 3 entries (3 files):
- Figure S1 bar.ALL.phylum.xls.pdf
- Figure S2 lefse_LDA.pdf
- Table S1 ruminal bacterial profile.xlsx
