# Supplementary material for: Dietary Supplementation of Lysophospholipids Affects Feed Digestion in Lambs
Source: Animals (Basel). 2019 Oct 15;9(10):805. doi: 10.3390/ani9100805 (PMC6826496; doi:10.3390/ani9100805)
Supplement: Supplementary file 1 [file animals-09-00805-s001.zip › Table S1 ruminal bacterial profile.xlsx]

## Sheet: Sheet1
	Table S1. Ruminal bacterial composition (% of total sequence reads) in fattening lambs fed experimental diets supplemented with (LPL) or without (CON) lysophospholipids
		CON (n=7)				LPL (n=6)			p Value
	Phylum
	Bacteroidetes	58.2554	±	6.87183		51.5478	±	10.1698	0.586
	Firmicutes	20.0281	±	2.94803		40.9825	±	10.0595	0.055
	Proteobacteria	17.0838	±	7.93564		2.82242	±	2.36484	0.137
	Fibrobacteres	1.87119	±	0.413695		0.355787	±	0.226135	0.011
	Spirochaetes	0.933847	±	0.382145		0.763981	±	0.153417	0.706
	Actinobacteria	0.459187	±	0.159194		0.722638	±	0.228825	0.586
	Unclassified	0.331913	±	0.217678		1.83134	±	1.08326	0.171
	Genus
	Prevotella 1	22.858	±	5.76774		29.5606	±	5.82672	0.433
	Prevotella 7	17.9432	±	4.81087		3.80302	±	3.1434	0.037
	Succinivibrionaceae UCG-001	12.7834	±	7.28897		0.249808	±	0.245624	0.142
	Rikenellaceae RC9 gut group	4.41968	±	1.4379		5.15221	±	1.62871	0.741
	Prevotella 9	3.91158	±	1.45864		0.00174691	±	0.000781241	0.031
	Succinivibrio	3.45688	±	1.09714		1.69159	±	1.64772	0.379
	Fibrobacter	1.87119	±	0.413695		0.355787	±	0.226135	0.011
	Lachnospiraceae NK3A20 group	1.8632	±	0.584361		2.20809	±	0.939388	0.754
	Veillonellaceae_uncultured	1.84973	±	1.5637		0.0873454	±	0.0592508	0.322
	Shuttleworthia	1.82577	±	1.38057		0.0157222	±	0.01437	0.253
	F082_norank	1.62462	±	0.855018		1.36608	±	0.373556	0.799
	Prevotellaceae UCG-001	1.47439	±	0.711691		7.51112	±	4.15617	0.15
	Ruminococcus 2	1.22932	±	0.875069		6.17416	±	4.69477	0.287
	Prevotellaceae UCG-003	1.10554	±	0.736998		0.44255	±	0.171172	0.434
	Muribaculaceae_norank	1.02069	±	0.47323		2.06368	±	0.736197	0.245
	Dialister	1.01171	±	0.45895		0.741854	±	0.741854	0.755
	Oribacterium	0.928856	±	0.409247		1.57105	±	0.886252	0.503
	Treponema 2	0.905397	±	0.37217		0.73836	±	0.139999	0.702
	Bacteroidales_norank	0.880941	±	0.411956		0.206717	±	0.0289153	0.161
	Prevotellaceae_Unclassified	0.873953	±	0.240952		0.0663825	±	0.0483444	0.011
	Lachnospiraceae ND3007 group	0.805574	±	0.740854		8.62565	±	4.64007	0.099
	Christensenellaceae R-7 group	0.581471	±	0.253407		2.5138	±	0.635252	0.012
	Prevotellaceae_uncultured	0.562504	±	0.414884		0.00524072	±	0.00234372	0.242
	Ruminococcaceae UCG-014	0.549527	±	0.205175		0.402953	±	0.254094	0.659
	[Eubacterium] coprostanoligenes group	0.545534	±	0.157488		3.09552	±	2.05635	0.206
	Bacteroidales RF16 group_norank	0.511095	±	0.342237		0.194489	±	0.0939339	0.425
	Syntrophococcus	0.505605	±	0.161246		0.111802	±	0.0401206	0.05
	Erysipelotrichaceae UCG-004	0.47466	±	0.304942		1.57804	±	0.96047	0.267
	Ruminococcaceae NK4A214 group	0.360362	±	0.241038		1.25253	±	0.441848	0.092
	Unclassified	0.331913	±	0.217678		1.83134	±	1.08326	0.171
	Erysipelotrichaceae UCG-009	0.32792	±	0.129961		0.804742	±	0.662174	0.461
	Selenomonas 1	0.21462	±	0.168839		0.582885	±	0.219152	0.204
	Lachnospiraceae_uncultured	0.212624	±	0.0880692		1.19663	±	0.457262	0.043
	[Eubacterium] ventriosum group	0.0758657	±	0.0420622		0.987003	±	0.921551	0.306
	Saccharofermentans	0.0464178	±	0.0292186		0.729625	±	0.350163	0.058
	Ruminiclostridium	0.0314443	±	0.0191819		1.178	±	1.15708	0.304
	Ruminococcaceae UCG-001	0.00798587	±	0.00509816		1.92393	±	1.90235	0.296
	Species
	Prevotella 1_uncultured rumen bacterium	13.9149	±	0.0447215		20.2985	±	0.0545104	0.38
	Succinivibrionaceae UCG-001_uncultured rumen bacterium	12.7834	±	0.0728897		0.249808	±	0.00245624	0.142
	Prevotella 7_uncultured bacterium	11.588	±	0.0426272		2.77176	±	0.0273756	0.123
	Prevotella 1_uncultured bacterium	6.51098	±	0.0184428		9.00182	±	0.0399605	0.564
	Prevotella 7_Unclassified	6.22598	±	0.0250437		1.01437	±	0.00556385	0.087
	Succinivibrio_uncultured bacterium	3.34757	±	0.011445		1.66189	±	0.0165351	0.409
	Rikenellaceae RC9 gut group_uncultured bacterium	2.4307	±	0.00606171		2.61163	±	0.0060985	0.838
	Prevotella 1_Unclassified	2.3753	±	0.0178236		0.251555	±	0.00104628	0.297
	Prevotella 9_uncultured bacterium	2.05886	±	0.0136797		0	±	0	0.194
	Rikenellaceae RC9 gut group_uncultured rumen bacterium	1.98848	±	0.0124152		2.53767	±	0.012342	0.761
	Prevotella 9_Unclassified	1.81978	±	0.00804878		0.00174691	±	7.81241e-06	0.062
	Shuttleworthia_Unclassified	1.51132	±	0.014086		0	±	0	0.345
	F082_uncultured rumen bacterium	1.50484	±	0.00877437		1.09531	±	0.00269539	0.686
	Prevotellaceae UCG-001_uncultured rumen bacterium	1.39154	±	0.00676128		1.63627	±	0.00722403	0.809
	Veillonellaceae_Unclassified	1.36908	±	0.0129265		0.0267859	±	0.00025398	0.36
	Prevotellaceae UCG-003_uncultured rumen bacterium	1.08308	±	0.00729044		0.344723	±	0.00185316	0.382
	Fibrobacter_uncultured bacterium	1.04765	±	0.00499781		0.0203806	±	0.00012739	0.085
	Dialister_uncultured bacterium	1.01171	±	0.0045895		0.741854	±	0.00741854	0.755
	Lachnospiraceae NK3A20 group_uncultured bacterium	1.00223	±	0.00407668		0.145576	±	0.00055129	0.081
	Prevotellaceae_Unclassified	0.927858	±	0.00231237		0.0698763	±	0.000499587	0.006
	Muribaculaceae_uncultured bacterium	0.924863	±	0.00485929		0.741271	±	0.00234975	0.754
	Ruminococcus 2_Unclassified	0.915879	±	0.00900822		0.00698763	±	6.3147e-05	0.373
	Oribacterium_Unclassified	0.818551	±	0.00409998		0.0174691	±	0.000147404	0.1
	Fibrobacter_Unclassified	0.750172	±	0.00245343		0.305709	±	0.00219234	0.21
	Lachnospiraceae NK3A20 group_Unclassified	0.738693	±	0.0018431		1.50118	±	0.0101421	0.441
	Bacteroidales_uncultured rumen bacterium	0.629386	±	0.00413513		0.108308	±	0.000338738	0.272
	[Eubacterium] coprostanoligenes group_uncultured bacterium	0.530062	±	0.00158503		3.06524	±	0.0206379	0.21
	Ruminococcaceae UCG-014_uncultured bacterium	0.511095	±	0.00201293		0.255631	±	0.00156951	0.351
	Prevotellaceae_uncultured bacterium	0.5086	±	0.0042161		0.00174691	±	7.81241e-06	0.292
	Bacteroidales RF16 group_uncultured rumen bacterium	0.502111	±	0.00340549		0.192742	±	0.000928217	0.433
	Syntrophococcus_uncultured bacterium	0.496122	±	0.00161335		0.0681294	±	0.00039741	0.036
	Lachnospiraceae ND3007 group_uncultured rumen bacterium	0.418759	±	0.00417015		7.50297	±	0.0457361	0.122
	Unclassified	0.331913	±	0.00217678		1.83134	±	0.0108326	0.171
	Lachnospiraceae ND3007 group_uncultured Lachnospiraceae bacterium	0.331413	±	0.00331413		1.1186	±	0.00690336	0.304
	Ruminococcaceae NK4A214 group_uncultured bacterium	0.329417	±	0.00221669		1.05688	±	0.00382308	0.116
	Erysipelotrichaceae UCG-009_uncultured rumen bacterium	0.32792	±	0.00129961		0.804742	±	0.00662174	0.461
	Christensenellaceae R-7 group_uncultured rumen bacterium	0.318436	±	0.00162613		1.08541	±	0.00334393	0.053
	Ruminococcus 2_uncultured bacterium	0.313445	±	0.00162678		6.16717	±	0.0468857	0.202
	Christensenellaceae R-7 group_uncultured bacterium	0.253052	±	0.00125186		1.32998	±	0.00480108	0.04
	Selenomonas 1_Unclassified	0.130769	±	0.00105014		0.49321	±	0.00215066	0.141
	Lachnospiraceae NK3A20 group_uncultured rumen bacterium	0.122284	±	0.000695219		0.56134	±	0.00437183	0.306
	Muribaculaceae_uncultured rumen bacterium	0.0958304	±	0.000935219		1.32124	±	0.00738151	0.102
	Lachnospiraceae_uncultured rumen bacterium	0.0923366	±	0.000593942		1.0726	±	0.00445273	0.037
	Prevotellaceae UCG-001_uncultured bacterium	0.0633878	±	0.000285923		5.82361	±	0.0420714	0.164
	[Eubacterium] ventriosum group_uncultured rumen bacterium	0.0613913	±	0.000366502		0.955559	±	0.00897475	0.302
	Erysipelotrichaceae UCG-004_uncultured rumen bacterium	0.0534055	±	0.000160055		1.42548	±	0.00922584	0.134
	Ruminiclostridium_uncultured bacterium	0.0314443	±	0.000191819		1.178	±	0.0115708	0.304
	Oribacterium_uncultured rumen bacterium	0.00698763	±	5.85621e-05		1.52796	±	0.00885748	0.088
	Ruminococcaceae UCG-001_uncultured bacterium	0	±	0		1.85987	±	0.0183899	0.295
	Data (mean±SEM) are shown only for an average relative abundance over 0.5% in any treatment group.
